# Supplementary material for: Demography and selection analysis of the incipient adaptive radiation of a Hawaiian woody species
Source: PLoS Genet. 2022 Jan 21;18(1):e1009987. doi: 10.1371/journal.pgen.1009987 (PMC8782371; doi:10.1371/journal.pgen.1009987)
Supplement: S1 Table — Sample identifications, localities (including GPS coordination), leaf trait data, and variety classification are shown. (XLSX) [file pgen.1009987.s001.xlsx]

## Sheet: Sheet1
Acc	Site	Latitude	Longitude	Volcano	Elevation_m	MeanTemperature_C	AnnualRainfall_mm	Substrate_age_yr	Variety	LeafArea_cm2	LeafMassPerArea_gm-2	LaminaMassPerArea_gm-2	TrichomeMassPerArea_gm-2	Label
HI2_21	KH-1700	20.0859	-155.718	koha	1658.72	12.7895	2847.84	120,000-260,000	P	5.7914	224.643	200.535	33.0406	B248
HI_33	KH-N-1000	20.1374	-155.748	koha	997.915	16.5169	3242.01	120,000-260,000	G	0	0	0	0	H406
HI_29	KH-E-1200-forest	20.063	-155.668	koha	1166.47	15.4475	3014.81	120,000-260,000	G	10.4135	167.811	188.63	-10.0586	A590
HI_28	KH-E-1200-forest	20.0626	-155.668	koha	1160.07	15.4475	3014.81	120,000-260,000	P	2.5365	283.067	226.573	114.974	A564
HI_27	KH-E-1200-bog	20.0676	-155.671	koha	1196.95	15.1561	3187.47	120,000-260,000	G	5.08287	195.018	232.939	-13.3054	A541
HI_26	KH-E-1200-bog	20.0678	-155.671	koha	1198.47	15.1561	3187.47	120,000-260,000	P	2.3766	242.363	195.379	66.3358	A533
HI2_24	KH-E-1100-forest	20.0516	-155.671	koha	1119.53	16.0278	2461.22	120,000-260,000	G	12.2022	199.555	185.002	-2.16451	B322
HI2_26	KH-E-300	20.1271	-155.607	koha	251.46	21.455	2336.38	260,000-500,000	G	15.1678	145.923	156.736	-7.95775	B355
HI2_25	KH-E-300	20.1265	-155.607	koha	299.314	20.9777	2336.38	260,000-500,000	I	12.6773	191.418	125.35	69.2642	B348
HI2_38	KH-S-1000 (Puu Pelu (Kohala) var. incana)	20.0406	-155.679	koha	1042.42	16.7571	1812.42	120,000-260,000	I	0	0	0	0	H228
HI2_23	KH-W-1400-forest	20.069	-155.725	koha	1434.39	14.5149	2176.38	260,000-500,000	G	3.18287	197.097	216.323	-27.2473	B286
HI2_22	KH-W-1400-forest	20.0679	-155.725	koha	1417.02	14.5149	2116.71	260,000-500,000	NA	5.46983	150.066	145.022	33.3589	B274
HI2_28	MK-N-700	20.0382	-155.44	mkea	656.844	19.0813	2496.2	64,000-300,000	G	10.3658	114.56	110.899	-3.05577	B383
HI2_27	MK-N-700	20.0381	-155.44	mkea	654.101	19.0813	2496.2	64,000-300,000	I	11.284	182.707	98.4214	75.1211	B381
HI2_30	MK-E-1500	19.9136	-155.313	mkea	1460.6	13.6131	2850.24	11,000-64,000	G	7.99463	166.987	157.627	-10.7589	B436
HI2_29	MK-E-1500	19.9133	-155.313	mkea	1462.74	13.6131	2850.24	11,000-64,000	NA	9.73387	195.066	163.548	24.1916	B429
HI2_31	MK-E-1100	19.9399	-155.286	mkea	1029.61	15.9147	3710.51	5,000-11,000	G	11.4906	152.951	148.523	-0.254648	B448
HI2_32	MK-E-700	19.9605	-155.274	mkea	705.917	17.89	4420.65	5,000-11,000	G	14.8607	149.948	138.274	0.572958	B501
HI2_39	MK-E-500 (Kaiwilahilahi Str. var. incana)	19.9513	-155.24	mkea	518.77	18.8486	5064.7	64,000-300,000	I	0	0	0	0	H025
HI2_20	MK-S-1100	19.7161	-155.27	mkea	1095.15	15.4293	5616.83	64,000-300,000	G	21.3925	174.01	163.675	0.381972	B220
HI2_3	MK-S-900	19.7105	-155.233	mloa	878.738	16.575	6223.37	11,000-30,000	G	12.892	151.451	131.908	-2.03718	A630
HI2_36	MK-S-900-R	19.7094	-155.234	mloa	877.824	16.5555	6236.45	11,000-30,000	N	0	0	0	0	N1
HI2_34	HL-W-1000-O	19.7196	-155.948	hual	1018.03	16.8422	1095.58	1,500-3,000	G	11.7977	197.214	161.701	-9.67662	B559
HI2_33	HL-W-1000-O	19.7193	-155.948	hual	1010.72	17.2211	1095.58	1,500-3,000	I	6.8669	220.041	143.303	95.1747	B549
HI2_35	HL-W-700-O	19.7067	-155.966	hual	651.053	19.2636	1268.24	1,500-3,000	I	9.06237	165.244	146.041	22.6	B598
HI_3	ML-E-2400-O	19.5902	-155.438	mloa	2367.38	9.12196	1021.42	3,000-5,000	P	6.2455	336.839	229.438	96.5116	C770
HI_31	ML-E-2400-Y	19.5901	-155.438	mloa	2367.99	9.12196	1021.42	3,000-5,000	D	3.054	385.612	385.983	3.81972	T419
HI_32	ML-E-2400-Y	19.5895	-155.438	mloa	2372.87	9.0815	1002	A.D. 1880-1881	P	3.49367	421.715	329.069	189.713	T422
HI_2	ML-E-1800-O	19.6712	-155.385	mloa	1751.08	11.8776	2183.86	3,000-5,000	P	3.27978	320.242	259.359	99.5673	C739
HI_4	ML-E-1800-Y	19.6626	-155.369	mloa	1705.97	12.0983	2259.88	A.D. 1855	P	5.4415	431.82	254.139	87.9172	C779
HI2_37	ML-E-1200-O (CG)	19.6853	-155.295	mloa	1265.22	14.5212	3574.37	3,000-5,000	NA	6.83125	205.034	206.01	17.889	C881
HI_5	ML-E-1200-Y	19.687	-155.296	mloa	1273.45	14.4231	3503.02	A.D. 1855	NA	9.26075	244.242	211.039	14.6423	C840
HI_9	ML-E-700-O	19.6956	-155.215	mloa	763.219	17.1297	5910.93	A.D. 1855	G	13.0751	221.107	238.541	2.80113	C876
HI_10	ML-E-700-Y	19.6944	-155.215	mloa	769.01	17.1297	5905.39	A.D. 1855	NA	14.0028	219.11	212.313	7.25747	C885
HI_8	ML-E-150-O	19.699	-155.096	mloa	109.728	21.8727	3906.49	750-1,500	NA	15.311	177.389	199.644	13.751	C813
HI_7	ML-E-150-Y	19.7034	-155.096	mloa	103.632	21.9212	3875.9	A.D. 1880-1881	I	11.2093	198.575	206.774	15.3425	C944
HI2_19	ML-E2-1100-O	19.5734	-155.235	mloa	1101.55	15.3925	5923.48	5,000-11,000	G	14.147	170.354	172.651	-0.572958	B177
HI2_1	ML-E2-1000-Y	19.5709	-155.214	mloa	981.456	16.0075	6378.89	200-750	G	13.9512	193.889	179.527	-0.31831	A223
HI_11	ML-S-2100-O	19.4969	-155.385	mloa	2072.64	10.3011	1661.09	1,500-3,000	D	3.7395	328.921	327.223	-18.3983	A27
HI_12	ML-S-2100-O	19.4968	-155.385	mloa	2070.51	10.3011	1661.09	1,500-3,000	P	6.52629	439.322	281.259	165.712	A36
HI_13	ML-S-1200-Y	19.4373	-155.306	mloa	1199.08	15.7568	1830.9	200-750	I	8.9645	272.185	213.841	86.1983	A41
HI_14	ML-S-1200-Y	19.4371	-155.307	mloa	1202.74	15.7568	1830.9	200-750	NA	10.6092	242.558	244.144	0.95493	A81
HI2_9	ML-S-80-Y	19.1276	-155.523	mloa	48.1584	23.3331	991.829	200-750	I	8.60333	258.814	193.023	33.5499	A868
HI2_8	ML-S2-1900-O	19.218	-155.637	mloa	1811.43	11.9517	2244.12	11,000-30,000	P	5.03763	285.601	227.846	55.8952	A825
HI2_7	ML-S2-1900-Y	19.2367	-155.627	mloa	1901.34	11.3113	2137.27	200-750	P	5.02562	345.231	258.786	87.4079	A759
HI2_6	ML-S2-1300-O	19.1385	-155.699	mloa	1309.42	15.0849	1363.9	1,500-3,000	P	3.1492	230.535	201.808	24.1916	A753
HI2_5	ML-S2-700-Y	19.0717	-155.68	mloa	699.211	18.929	1342.78	A.D. 1868	I	7.20933	215.23	194.551	25.8468	A687
HI2_40	ML-SW-1000-O (Kukuiopae var. glaberrima)	19.3079	-155.838	mloa	1023.82	16.8465	1050.28	1,500-3,000	G	0	0	0	0	H045
HI_20	ML-SW-850-O	19.1954	-155.842	mloa	821.131	18.0723	1170.67	1,500-3,000	G	12.9078	192.133	221.862	-8.91268	A323
HI_19	ML-SW-850-O	19.1957	-155.842	mloa	822.96	18.0723	1170.67	1,500-3,000	I	6.31767	233.472	205.374	37.8152	A306
HI_18	ML-SW-850-Y	19.1971	-155.843	mloa	817.474	18.0723	1185.61	A.D. 1926	I	10.9492	227.185	194.997	26.9927	A279
HI2_18	ML-SW-300-Y	19.1116	-155.861	mloa	281.635	21.6713	810.997	200-750	I	6.059	242.779	230.011	30.9397	B132
HI2_4	ML-W-1200-M	19.7784	-155.718	mloa	1196.64	16.091	618.651	750-1,500	I	8.22483	234.047	199.326	35.5234	A661
HI_17	ML-W-950-O	19.7973	-155.792	mloa	931.774	17.7622	720.525	1,500-3,000	I	4.6245	205.067	191.05	31.449	A182
HI_16	ML-W-950-Y	19.7967	-155.797	mloa	931.164	17.758	718.908	A.D. 1859	I	9.55833	264.865	190.095	37.5606	A157
HI_15	ML-W-700-O	19.8331	-155.805	mloa	686.714	19.3597	604.856	1,500-3,000	I	5.2265	273.606	186.466	80.0868	A127
HI_24	ML-W-700-O	19.8347	-155.811	mloa	660.806	19.5785	584.039	1,500-3,000	NA	6.41283	218.572	220.589	-5.15662	A470
HI_25	ML-W-500-O	19.8568	-155.819	mloa	508.102	20.5527	485.882	1,500-3,000	I	5.29533	216.858	165.776	33.0406	A493
HI2_14	KL-E-1200-Y	19.4201	-155.243	kila	1170.13	15.5343	2772.12	A.D. 1410-1460	G	9.96267	238.39	231.539	0.891268	B17
HI2_13	KL-E-1200-Y	19.4202	-155.243	kila	1169.52	15.5343	2772.12	A.D. 1410-1460	I	6.75325	215.637	119.048	91.5459	B13
HI_22	KL-E-100-O	19.5217	-154.869	kila	72.8472	22.5401	2716.45	750-1,500	G	29.0667	115.08	128.788	-5.8569	A387
HI_21	KL-E-100-O	19.5215	-154.868	kila	72.5424	22.5401	2716.45	750-1,500	I	9.0715	202.833	159.664	61.4975	A376
HI_23	KL-E-30-Y	19.4834	-154.835	kila	19.812	23.0431	2239.66	A.D. 1955	I	11.129	203.972	179.081	30.6214	A422
HI2_2	KL-E-10-Y	19.3753	-154.947	kila	14.6304	23.1116	2206.37	200-400	I	6.4075	190.662	165.394	25.2738	A460
HI2_16	KL-S-1000-Y	19.3775	-155.239	kila	1034.8	16.6611	2356	A.D. 1410-1460	G	10.8075	184.44	183.856	-8.02141	B62
HI2_17	KL-S-1000-Y	19.3771	-155.239	kila	1034.19	16.6611	2278.34	A.D. 1410-1460	I	10.9505	257.979	191.05	78.3042	B99
HI2_12	KL-S-800-Y	19.3393	-155.204	kila	836.066	17.9546	2178.34	A.D. 1972-1974	I	12.4073	236.419	198.753	30.3031	A961
HI2_11	KL-S-50-Y	19.3006	-155.099	kila	24.9936	23.2471	1626.2	400-750	I	9.36025	173.072	160.937	20.6265	A929
HI2_15	KL-SW-800-O	19.2983	-155.307	kila	725.119	19.1086	1854.23	1,500-3,000	I	13.5267	289.242	205.756	44.4361	B51
HI2_10	KL-W-900-Y	19.3446	-155.388	kila	847.039	18.1181	1819.18	400-750	I	13.183	266.442	206.71	42.6535	A914
