# Supplementary material for: Demography and selection analysis of the incipient adaptive radiation of a Hawaiian woody species
Source: PLoS Genet. 2022 Jan 21;18(1):e1009987. doi: 10.1371/journal.pgen.1009987 (PMC8782371; doi:10.1371/journal.pgen.1009987)
Supplement: S2 Table — (XLSX) [file pgen.1009987.s002.xlsx]

## Sheet: Sheet1
Region ID	Gene ID	Annotation
G1	Mpol2_03G0164800	Protein of unknown function
G1	Mpol2_03G0164900	Protein of unknown function
G1	Mpol2_03G0165000	Protein of unknown function
G1	Mpol2_03G0165100	Protein of unknown function
G1	Mpol2_03G0165200	Protein of unknown function
G1	Mpol2_03G0165300	Protein of unknown function
G1	Mpol2_03G0165400	Protein of unknown function
G1	Mpol2_03G0165500	Protein of unknown function
G1	Mpol2_03G0165600	Protein of unknown function
G1	Mpol2_03G0165700	Protein of unknown function
G2	Mpol2_11G0052700	Similar to Os02g0161200: Zinc finger CCCH domain-containing protein 13 (Oryza sativa subsp. japonica)
G2	Mpol2_11G0052800	Similar to N: Isoform 1 of TMV resistance protein N (Nicotiana glutinosa)
G2	Mpol2_11G0052900	Similar to ATXR2: Histone-lysine N-methyltransferase ATXR2 (Arabidopsis thaliana)
G2	Mpol2_11G0053000	Similar to ATXR2: Histone-lysine N-methyltransferase ATXR2 (Arabidopsis thaliana)
G2	Mpol2_11G0053100	Protein of unknown function
G2	Mpol2_11G0053200	Similar to TAO1: Disease resistance protein TAO1 (Arabidopsis thaliana)
G2	Mpol2_11G0053300	Similar to RPS6: Isoform 1 of Disease resistance protein RPS6 (Arabidopsis thaliana)
G2	Mpol2_11G0053400	Similar to WRKY19: Isoform 1 of Probable WRKY transcription factor 19 (Arabidopsis thaliana)
I1	Mpol2_02G0185900	Similar to SOT12: Cytosolic sulfotransferase 12 (Arabidopsis thaliana)
I1	Mpol2_02G0186000	Protein of unknown function
I1	Mpol2_02G0186100	Similar to SOT16: Cytosolic sulfotransferase 16 (Arabidopsis thaliana)
I1	Mpol2_02G0186200	Protein of unknown function
I1	Mpol2_02G0186300	Similar to SOT12: Cytosolic sulfotransferase 12 (Arabidopsis thaliana)
I1	Mpol2_02G0186400	Similar to SOT5: Cytosolic sulfotransferase 5 (Arabidopsis thaliana)
I1	Mpol2_02G0186500	Protein of unknown function
I1	Mpol2_02G0186600	Similar to SOT12: Cytosolic sulfotransferase 12 (Arabidopsis thaliana)
I1	Mpol2_02G0186700	Similar to SOT5: Cytosolic sulfotransferase 5 (Arabidopsis thaliana)
I1	Mpol2_02G0186800	Similar to SOT12: Cytosolic sulfotransferase 12 (Arabidopsis thaliana)
I1	Mpol2_02G0186900	Similar to SOT5: Cytosolic sulfotransferase 5 (Arabidopsis thaliana)
I1	Mpol2_02G0187000	Protein of unknown function
I1	Mpol2_02G0187100	Similar to Cytochrome P450 CYP749A22 (Panax ginseng)
I2	Mpol2_03G0045000	Similar to At5g16420: Pentatricopeptide repeat-containing protein At5g16420%2C mitochondrial (Arabidopsis thaliana)
I2	Mpol2_03G0045100	Protein of unknown function
I2	Mpol2_03G0045200	Similar to LCA1: Calcium-transporting ATPase, endoplasmic reticulum-type (Solanum lycopersicum)
I2	Mpol2_03G0045300	Similar to RS31: Isoform 1 of Serine/arginine-rich splicing factor RS31 (Arabidopsis thaliana)
I2	Mpol2_03G0045400	Similar to At4g27745: Protein yippee-like At4g27745 (Arabidopsis thaliana)
I2	Mpol2_03G0045500	Protein of unknown function
I2	Mpol2_03G0045600	Similar to ALMT10: Aluminum-activated malate transporter 10 (Arabidopsis thaliana)
I2	Mpol2_03G0045700	Protein of unknown function
I2	Mpol2_03G0045800	Protein of unknown function
I2	Mpol2_03G0045900	Similar to DOF3.7: Isoform 2 of Dof zinc finger protein DOF3.7 (Arabidopsis thaliana)
I2	Mpol2_03G0046000	Similar to LAC6: Isoform 1 of Laccase-6 (Arabidopsis thaliana)
I2	Mpol2_03G0046100	Protein of unknown function
I2	Mpol2_03G0046200	Protein of unknown function
I2	Mpol2_03G0046300	Protein of unknown function
I2	Mpol2_03G0046400	Protein of unknown function
I2	Mpol2_03G0046500	Similar to At4g00950: Uncharacterized protein At4g00950 (Arabidopsis thaliana)
I3	Mpol2_06G0026800	Similar to At4g27290: G-type lectin S-receptor-like serine/threonine-protein kinase At4g27290 (Arabidopsis thaliana)
I3	Mpol2_06G0026900	Similar to At4g27290: G-type lectin S-receptor-like serine/threonine-protein kinase At4g27290 (Arabidopsis thaliana)
I3	Mpol2_06G0027000	Similar to At4g27290: G-type lectin S-receptor-like serine/threonine-protein kinase At4g27290 (Arabidopsis thaliana)
I3	Mpol2_06G0027100	Similar to SD18: Receptor-like serine/threonine-protein kinase SD1-8 (Arabidopsis thaliana)
I3	Mpol2_06G0027200	Protein of unknown function
I3	Mpol2_06G0027300	Protein of unknown function
I3	Mpol2_06G0027400	Protein of unknown function
I3	Mpol2_06G0027500	Similar to At4g27290: G-type lectin S-receptor-like serine/threonine-protein kinase At4g27290 (Arabidopsis thaliana)
I3	Mpol2_06G0027600	Similar to At4g27290: G-type lectin S-receptor-like serine/threonine-protein kinase At4g27290 (Arabidopsis thaliana)
I3	Mpol2_06G0027700	Similar to SD18: Receptor-like serine/threonine-protein kinase SD1-8 (Arabidopsis thaliana)
I3	Mpol2_06G0027800	Similar to At4g27290: G-type lectin S-receptor-like serine/threonine-protein kinase At4g27290 (Arabidopsis thaliana)
I4	Mpol2_06G0152700	Similar to WOX4: WUSCHEL-related homeobox 4 (Arabidopsis thaliana)
I4	Mpol2_06G0152800	Similar to NTL9: Isoform 1 of Protein NTM1-like 9 (Arabidopsis thaliana)
P1	Mpol2_01G0166100	Similar to WRKY28: Probable WRKY transcription factor 28 (Arabidopsis thaliana)
P1	Mpol2_01G0166200	Protein of unknown function
P1	Mpol2_01G0166300	Similar to At2g42960: Probable receptor-like protein kinase At2g42960 (Arabidopsis thaliana)
P1	Mpol2_01G0166400	Protein of unknown function
P1	Mpol2_01G0166500	Similar to Chlorophyll a-b binding protein, chloroplastic (Spinacia oleracea)
P1	Mpol2_01G0166600	Protein of unknown function
P1	Mpol2_01G0166700	Similar to CALS7: Callose synthase 7 (Arabidopsis thaliana)
P1	Mpol2_01G0166800	Protein of unknown function
P1	Mpol2_01G0166900	Similar to TOM1: Tobamovirus multiplication protein 1 (Arabidopsis thaliana)
P1	Mpol2_01G0167000	Protein of unknown function
P1	Mpol2_01G0167100	Protein of unknown function
P1	Mpol2_01G0167200	Protein of unknown function
P1	Mpol2_01G0167300	Similar to At4g10955: Isoform 1 of GDSL esterase/lipase At4g10955 (Arabidopsis thaliana)
P1	Mpol2_01G0167400	Protein of unknown function
P1	Mpol2_01G0167500	Similar to At2g30890: Cytochrome b561 domain-containing protein At2g30890 (Arabidopsis thaliana)
P1	Mpol2_01G0167600	Protein of unknown function
P1	Mpol2_01G0167700	Similar to VCL1: Isoform 1 of Protein VACUOLELESS1 (Arabidopsis thaliana)
P1	Mpol2_01G0167800	Similar to RPL18A: 60S ribosomal protein L18a (Castanea sativa)
P1	Mpol2_01G0167900	Similar to nep2: Aspartic proteinase nepenthesin-2 (Nepenthes gracilis)
P1	Mpol2_01G0168000	Similar to GLY3: Isoform 1 of Persulfide dioxygenase ETHE1 homolog%2C mitochondrial (Arabidopsis thaliana)
P1	Mpol2_01G0168100	Similar to At5g24840: tRNA (guanine-N(7)-)-methyltransferase (Arabidopsis thaliana)
P1	Mpol2_01G0168200	Similar to HPD: Isoform 1 of 4-hydroxyphenylpyruvate dioxygenase (Arabidopsis thaliana)
P1	Mpol2_01G0168300	Similar to APC5: Anaphase-promoting complex subunit 5 (Arabidopsis thaliana)
P1	Mpol2_01G0168400	Protein of unknown function
P1	Mpol2_01G0168500	Similar to JUB1: Transcription factor JUNGBRUNNEN 1 (Arabidopsis thaliana)
P1	Mpol2_01G0168600	Similar to JASON: Protein JASON (Arabidopsis thaliana)
P2	Mpol2_02G0044200	Similar to NLE1: Notchless protein homolog (Arabidopsis thaliana)
P2	Mpol2_02G0044300	Protein of unknown function
P2	Mpol2_02G0044400	Similar to OL3: Oleosin 14.9 kDa (Arabidopsis thaliana)
P2	Mpol2_02G0044500	Protein of unknown function
P2	Mpol2_02G0044600	Protein of unknown function
P2	Mpol2_02G0044700	Similar to TB1: Transcription factor TB1 (Oryza sativa subsp. japonica)
P2	Mpol2_02G0044800	Similar to MSH2: DNA mismatch repair protein MSH2 (Arabidopsis thaliana)
P2	Mpol2_02G0044900	Protein of unknown function
P2	Mpol2_02G0045000	Similar to HDA15: Isoform 1 of Histone deacetylase 15 (Arabidopsis thaliana)
P2	Mpol2_02G0045100	Similar to TIF3E1: Eukaryotic translation initiation factor 3 subunit E (Arabidopsis thaliana)
P2	Mpol2_02G0045200	Similar to LIP2: Triacylglycerol lipase 2 (Arabidopsis thaliana)
P2	Mpol2_02G0045300	Similar to GNK2: Antifungal protein ginkbilobin-2 (Ginkgo biloba)
P2	Mpol2_02G0045400	Similar to ARP4: Actin-related protein 4 (Arabidopsis thaliana)
P2	Mpol2_02G0045500	Similar to At1g18440: Peptidyl-tRNA hydrolase, chloroplastic (Arabidopsis thaliana)
P2	Mpol2_02G0045600	Similar to CASP: Protein CASP (Arabidopsis thaliana)
P3	Mpol2_06G0231700	Similar to LAC9: Putative laccase-9 (Oryza sativa subsp. japonica)
P3	Mpol2_06G0231800	Similar to LAC9: Putative laccase-9 (Oryza sativa subsp. japonica)
P3	Mpol2_06G0231900	Similar to SEC6: Isoform 1 of Exocyst complex component SEC6 (Arabidopsis thaliana)
