# Supplementary material for: Demography and selection analysis of the incipient adaptive radiation of a Hawaiian woody species
Source: PLoS Genet. 2022 Jan 21;18(1):e1009987. doi: 10.1371/journal.pgen.1009987 (PMC8782371; doi:10.1371/journal.pgen.1009987)
Supplement: S3 Table — (XLSX) [file pgen.1009987.s003.xlsx]

## Sheet: population_migration_rate
Parameter	Value	pop1	pop2	Ne_pop1	Ne_pop2	4Nem_minimum	4Nem_maximum
k01	7.12539e-06	N0	N1	1676382	284258	8.1018	47.7795
k02	1.02101e-05	N0	N2	1676382	193486	7.90205	68.4641
k12	6.5975e-06	N1	N2	284258	193486	5.1061	7.50157
m01	3.10193e-07	N0	N1	1676382	284258	0.352699	2.08001
m02	6.59664e-08	N0	N2	1676382	193486	0.0510543	0.44234
m12	2.10044e-08	N1	N2	284258	193486	0.0162562	0.0238827
m3	8.55892e-07	N0	NB	1676382	10202	0.0349272	5.73921
